# Supplementary material for: Social Environmental Predictors of COVID-19 Vaccine Hesitancy in India: A Population-Based Survey
Source: Vaccines (Basel). 2022 Oct 19;10(10):1749. doi: 10.3390/vaccines10101749 (PMC9611416; doi:10.3390/vaccines10101749)
Supplement: Supplementary file 1 [file vaccines-10-01749-s001.zip]

Archive with 1 entries (1 files):
- vaccines-1934366-supplementary.pdf
